# Supplementary material for: Mapping Local Variations and the Determinants of Childhood Stunting in Nigeria
Source: Int J Environ Res Public Health. 2023 Feb 13;20(4):3250. doi: 10.3390/ijerph20043250 (PMC9959360; doi:10.3390/ijerph20043250)
Supplement: Supplementary file 1 [file ijerph-20-03250-s001.zip]

Archive with 4 entries (4 files):
- Supplementary Figure S1.tiff
- Supplementary Figure S2.tiff
- Supplementary Table S1.pdf
- Supplementary Table S2.pdf
